# Supplementary material for: N-acetyl-glucosamine primes Pseudomonas aeruginosa for virulence through a type IV pili/cAMP-mediated morphology transition
Source: Nat Commun. 2025 Oct 24;16:9405. doi: 10.1038/s41467-025-64071-0 (PMC12552656; doi:10.1038/s41467-025-64071-0)
Supplement: Supplementary file 3 — Supplementary data 1 [file 41467_2025_64071_MOESM3_ESM.xlsx]

## Sheet: Supplementary Data 1
Supplementary Data 1. List of differentially-expressed proteins in P. aeruginosa mutants of the higBA operon
Accession	Proteins changed expression level in ∆higA	Classification	change fold	P value
A0A2V3G3R5	Rne PA2976	I	1.5701	0.0407147
A0A3S5I4U5	unidentified	I	1.35584	0.0245786
A0A7M3AYP4	PA3233	I	1.34683	0.0177661
A0A5F1BPU3	unidentified	I	1.31906	0.0443265
A0A367LVE3	unidentified	I	1.31622	0.0291205
A0A2V3G0C2	PA3456	I	1.26835	0.0482665
A0A7M3EY73	PA4039	I	1.25707	0.0348985
A0A643EH58	FleR PA1099	I	1.25065	0.00248446
A0A080VH47	PA3342	I	1.23556	0.00216385
A0A367MD41	PtrB PA0612	I	1.23087	6.9458e-05
A0A345G0N5	Azu PA4922	I	1.22126	0.0109594
A0A2V3FMS4	PA4121	I	1.21991	0.0436094
A0A0C7D6B7	YhhK PA5144	I	1.20549	0.0316319
A0A431X5H5	AlgZ/FimS PA5262	I	0.832801	0.00841283
A0A6H3GFD8	CyoC PA1319	I	0.831992	0.0460655
A0A2S5I805	PilG PA0408	I	0.831794	0.012306
A0A0H2Z6S5	PA0713	I	0.830918	0.00224672
A0A1C7CAM2	XcpV PA3099	I	0.83054	0.00791571
A0A2R3IMG7	PA2140	I	0.830419	0.0399228
W1MVB1	PA0624	I	0.829607	0.0267594
G3XCM5	PopD PA1709	I	0.828841	0.0207933
G3XD43	PilE PA4556	I	0.826012	0.0131214
A0A6B9PAW2	PhzM PA4209	I	0.825952	0.0221231
A0A086BX28	PilR PA4547	I	0.821086	0.0459177
A0A7M3AVX2	PA3762	I	0.819481	0.0450394
A0A086BZG1	PA2453	I	0.81883	0.00075451
P46384	PilG PA0408	I	0.818428	0.000676851
P42257	PilJ PA0411	I	0.817611	0.00335571
A0A7M2ZP39	PilY2 PA4555	I	0.816447	0.0236491
Q9I698	TonB3 PA0406	I	0.811309	0.00049165
A0A3M5D4F1	PA4792	I	0.811122	0.0424895
A0A3M5D4P7	TpbB PA1120	I	0.809853	0.0418269
A0A0F6RUN8	PA0734	I	0.808222	0.0341715
A0A2V3GYV3	tsaP PA0020	I	0.807836	0.000442765
A0A5K1SB14	PA0572	I	0.804956	0.0155766
A0A7M2ZRX5	PA3412	I	0.80363	0.0322216
A0A7M3APJ4	phzC2 PA1901	I	0.801172	0.03708
A0A2U2Y4R8	PA0659	I	0.799504	0.0225766
A0A1C7BSK0	gltB PA5036	I	0.797964	0.0238424
A0A0A8RQB9	acpP PA2966	I	0.791104	0.0465609
A0A3M5DZA2	PilD PA4528	I	0.790743	0.00812161
K7XE51	FliC PA1092	I	0.790618	0.00426469
P43501	PilH PA0409	I	0.789819	0.0117065
A0A643J078	PscE PA1718	I	0.789751	0.00583934
O69754	PhzF1 PA1904	I	0.788092	0.0271741
Q9F3Y1	papB/AtpD PA0328	I	0.787058	0.0007077
W1MMB5	PA0769	I	0.782744	0.000995294
A0A7U4A110	CoxB PA0105	I	0.782405	0.00591404
P95431	PscC PA1716	I	0.780112	0.0224502
A0A241XQ27	FoxR PA2467	I	0.779419	0.0166631
Q9HVM8	PilY1 PA4554	I	0.779011	0.00137948
A0A4U6SHS8	PA1036	I	0.778885	0.00908169
A0A643IWK5	AprF PA1248	I	0.77777	0.0167827
A0A0A8RD07	PhzE PA1903	I	0.776589	0.00676018
A0A2R4KPY0	SpdH PA3713	I	0.775207	4.0779e-05
A0A643J295	PA0951a	I	0.773002	0.00914171
A0A0A8RCK7	Gbt PA3082	I	0.769159	0.00334946
A0A0C7CYC1	PscB PA1715	I	0.76877	0.000360433
W1MT88	PilP PA5041	I	0.764885	0.00142979
A0A7U4PIA3	PA2044	I	0.763734	0.0118605
A0A231IHT4	ExsD PA1714	I	0.745332	0.00628041
Q51451	ExoS PA3841	I	0.737871	0.0100809
A0A485GA02	PilW PA4552	I	0.73689	0.00187023
A0A643EC58	PilO PA5042	I	0.736715	0.00823383
A0A7M3AN36	PA0602	I	0.73608	0.0013051
A0A7L5EQY6	PilM PA5044	I	0.731217	0.00234857
A0A1C7B949	PA4683	I	0.726396	0.00132334
A0A7M3AMJ4	TruA PA3114	I	0.723971	0.0151659
E9KTN5	PilE PA4556	I	0.722044	0.0209591
W1MFE2	PhzA1 PA4210	I	0.700809	0.00950284
A0A6N4IMJ7	PA2761	I	0.694532	0.00501698
W1MS93	PilV PA4551	I	0.69386	0.00442052
A0A7U4A720	PscJ PA1723	I	0.691013	0.00465228
Q9I322	ExsE PA1711	I	0.686874	0.0052568
A0A509JJC1	PilC PA4527	I	0.684651	0.000986075
Q51450	YerA PA3842	I	0.684022	0.00171671
A0A6B7EIU1	ExoY PA2191	I	0.680625	0.0114357
A0A7U0PSR9	PA5377	I	0.632909	0.024691
P34750	PilQ PA5040	I	0.621151	0.000207611
A0A3E1NCC5	FimU PA4550	I	0.612379	0.00912239
A0A241XLC5	PA4616	I	0.58356	0.00108786
P04739	PilA PA4525	I	0.540781	1.03725e-05
A0A7L9EKP7	unidentified	I	0.516624	0.00328452
A0A6A9K2S4	PilQ PA5040	I	0.510738	0.000408192
A0A2R3INP2	PA0359	I	0.465438	6.24506e-05
A0A3M5EHT3	FimV PA3115	I	0.299415	2.12031e-06
A0A659BVH6	PA3789	IV	0.778872	0.000871347
A0A7Z6VLQ1	PA1651	IV	0.693351	0.00666984
A0A7M2ZX55	unidentified	IV	0.17993	0.00199277
A0A263PQW3	PA4674.1	IV	0.495468	0.000115836
C6JW52	PA4673.14	IV	0.200745	2.34626e-06
A0A6N4IAU8	PhzG2 PA1905	IV	0.765225	0.00373291
C6JW53	PA4673.15	IV	0.148719	0.000265075
C6JW54	PA4673.16	IV	0.161871	1.88798e-05
A0A4U9SBC6	popB PA1708	V	0.763875	0.0229404
A0A549Z771	PhzA1 PA4210	V	0.721856	0.00172288
A0A2S5IA89	PA3441	V	0.668015	0.0161588
A0A0H2ZD88	PA3520	V	0.796684	0.0144404
A0A2R3INK8	PA1665	V	0.798473	0.0225062
A0A3M5DZU4	PA1658	V	0.818284	0.020731
A0A1C7B850	MetE PA1927	V	0.790583	0.0454295
P42512	FptA PA4221	V	0.549866	0.0298259
A0A241XGA8	PhzS PA4217	V	0.761435	0.00253995
A0A7Z6YJD4	PchF PA4225	V	0.795945	0.0326879
A0A659BAB5	PchE PA4226	V	0.62155	0.029899
A6V0V6	Ndk PA3807	V	0.788952	0.00242545
A0A241XIK0	PscG PA1720	V	0.695133	0.018857
A0A7M3B043	PA0077	VI	1.28638	0.00194674
A0A0C7CQM2	higA PA4674	VI	0.364428	0.000100981
A0A485FL98	PA4027	VI	1.27171	0.00647634
	Proteins changed expression level in ∆higB		change fold	P value
A0A2S5IF53	BfiR PA4196	II	1.44469	0.0432264
A0A0H2Z9Y1	PA1942	II	1.31706	0.0118022
A0A5K1SQ14	PscP PA1695	II	1.31116	0.0181962
A0A080VM89	PA3284	II	1.30759	0.0376276
A0A1V0M5I1	DnaK PA4761	II	1.29905	0.0118128
A0A7M1JK65	PA0272	II	1.29139	0.0143874
A0A509JJU8	DdpX	II	1.25924	0.00304152
A0A086BWM4	PA4354	II	1.22391	0.00227269
A0A2V3GBG4	PA2074	II	1.21739	0.00667205
A0A7U4A222	RplB PA4260	II	1.20901	0.015855
A0A2U2Y0U1	McpB_3	II	0.833289	0.0122901
A0A081HLS9	Tse4 PA2774	II	0.830972	0.0346274
A0A0C7D275	YqiK	II	0.816214	0.0131041
A0A2S5ICN5	WspE PA3704	II	0.814213	0.022946
A0A4P0TK78	RpfG_2	II	0.808401	0.0239687
A0A4U9LQM9	ImpB	II	0.802623	0.00566356
A0A7H9ZTJ6	PchH PA4223	II	0.796351	0.0189572
A0A072ZNB2	MukE	II	0.688385	0.0293104
W1MS07	unidentified	II	0.677595	0.0156471
A6UZK5	RpsE PA4246	II	0.666691	0.000392669
A0A2S5IGJ2		II	0.657281	0.0395388
P72175	PchD PA4228	II	0.634308	0.0044744
A0A7M3A7C3		II	0.562167	0.0129469
A0A6N4IAU8	PhzG2 PA1905	IV	0.816772	0.0146414
A0A659BVH6	PA3789	IV	0.776174	0.00215288
A0A7Z6VLQ1	PA1651	IV	0.659245	0.000610643
A0A263PQW3	PA4674.1	IV	0.5145	0.000301911
A0A7M2ZX55		IV	0.188937	0.00226574
C6JW52	PA4673.14	IV	0.156997	9.08853e-07
C6JW54	PA4673.16	IV	0.117914	1.27694e-05
C6JW53	PA4673.15	IV	0.101086	0.000211657
A0A241XIK0	PscG PA1720	V	1.31977	0.0141696
A0A4U9SBC6	popB PA1708	V	1.25622	0.0180225
A6V0V6	Ndk PA3807	V	0.821553	0.0175769
A0A0H2ZD88	PA3520	V	0.819057	0.0152124
A0A241XGA8	PhzS PA4217	V	0.815182	0.00332638
A0A549Z771	PhzA1 PA4210	V	0.811715	0.0127723
A0A2R3INK8	PA1665	V	0.796633	0.0248322
A0A1C7B850	MetE PA1927	V	0.792807	0.0431325
A0A3M5DZU4	PA1658	V	0.78566	0.0160827
A0A7Z6YJD4	PchF PA4225	V	0.737971	0.00471121
A0A2S5IA89	PA3441	V	0.698817	0.0205625
A0A659BAB5	PchE PA4226	V	0.469028	0.00573704
P42512	FptA PA4221	V	0.363783	0.00603504
A0A7M3EQ00		VII	1.21758	0.00279709
A0A485IG72		VII	0.820728	0.0319164
A0A509JEI9		VII	0.799211	0.0201511
Q9I749		VII	0.751728	0.0272548
	Proteins changed expression level in ∆higB-∆higA		change fold	P value
A0A2S5I7M5		III	1.55157	0.0252834
A0A367H0B2	YafC	III	1.31977	0.00938924
A0A7M3A7H3		III	1.26653	0.0386676
A0A3M5E548		III	1.22022	0.0142156
A0A6H3FWZ3		III	0.818475	0.0453993
A0A3S3ULE2		III	0.792287	0.0388699
A0A0H2ZHQ7	YchF PA4673	III	0.672187	0.000600042
A0A5F1C9Z7		III	0.485332	2.05882e-05
A0A6N4IAU8	PA1905	IV	0.81948	0.0116613
A0A659BVH6	PA3789	IV	0.797266	0.00234348
A0A7Z6VLQ1	PA1651	IV	0.616899	0.00185961
A0A263PQW3	PA4674.1	IV	0.545824	0.00120922
A0A7M2ZX55		IV	0.160433	0.00181336
C6JW52	PA4673.14	IV	0.155769	7.654e-07
C6JW54	PA4673.16	IV	0.118888	1.30002e-05
C6JW53	PA4673.15	IV	0.103481	0.000213821
A0A7M3B043	PAO077	VI	1.38384	0.00272381
A0A485FL98	PA4027	VI	1.2298	0.00211304
A0A0C7CQM2	PA4674	VI	0.379012	5.85217e-05
A0A7M3EQ00		VII	1.66439	4.80975e-05
A0A509JEI9		VII	0.793149	0.021658
A0A485IG72		VII	0.756442	0.00105137
Q9I749		VII	0.742213	0.0251629
Notes:
Class I: Proteins specially changed in ∆higA.
Class II: Proteins specially changed in ∆higB.
Class III: Proteins specially changed in ∆higB-∆higA.
Class IV: Proteins simultaneously changed in ∆higA, ∆higB, ∆higB-∆higA.
Class V: Proteins simultaneously changed in ∆higA, ∆higB.
Class VI: Proteins simultaneously changed in ∆higA, ∆higB-∆higA.
Class VII: Proteins simultaneously changed in ∆higB, ∆higB-∆higA.
