# Supplementary material for: N-acetyl-glucosamine primes Pseudomonas aeruginosa for virulence through a type IV pili/cAMP-mediated morphology transition
Source: Nat Commun. 2025 Oct 24;16:9405. doi: 10.1038/s41467-025-64071-0 (PMC12552656; doi:10.1038/s41467-025-64071-0)
Supplement: Supplementary file 4 — Supplementary data 2 [file 41467_2025_64071_MOESM4_ESM.xlsx]

## Sheet: Sheet1
Supplementary data 2: list of reagents and resources
REAGENT OR RESOURCE	SOURCE	IDENTIFIER	Application in this study
Bacterial strains
Pseudomonas aeruginosa PAO1	17	N/A	Wild type P. aeruginosa strain
PAO1glmS::gfp	This study	N/A	For secondary infection experiment and bacteria visualization in vivo
PAO1glmS::rfp	This study	N/A	For secondary infection experiment
PAO1ΔhigA	17	N/A	Mutants of higBA operon
PAO1ΔhigB	17	N/A
PAO1ΔhigAΔhigB	17	N/A
PAO1DchiC	This study	N/A	To check role of chitinase C
PAO1DpilJ	This study	N/A	To check role of chemosensor PilJ
PAO1DvfR	This study	N/A	To check role of regulator VfR
PAO1DpilA	This study	N/A	To check role of T4P
PAO1DpilC	This study	N/A	To check role of T4P
Escherichia coli BL21(DE3) component cell	Transgen Biotech (Beijing)	CD601-02	For PilJ and its LBD domain protein expression
Escherichia coli DH5α	Transgen Biotech (Beijing)	CD201-01	For constructing plasmids
Overexpression plasmids	Resistance selective marker	Inducer for overexpression	Application in this study	Primers (without homologous arms) used for construction
pMQ70-higA	Carbenicillin	L-arabinose	To induce overexpression of genes in P. aeruginosa by harboring recombinant plasmids (recombinant plasmids were constructed by ClonExpress MultiS One Step Cloning Kit based on homologous recombination with the same homologous arms that up arm to be tttttttgggctagcgaattc and down arm to be tccgccaaaacagccaagctt)
pMQ70-higB
pMQ70-higBA
pMQ70-pilJ				pilJ-Fw:ATGAAGAAAATCAACGCAGG
				pilJ-Rv:TCAGGCCTGCTCCACG
pMQ70-cyaB				cyaB-Fw:TACACAGGGATCCTCTCCAGCG
				cyaB-Rv:GCGTTCGACGAACTTAGAGGAT
pMQ70-exsA				exsA-Fw:ATGCAAGGAGCCAAATCTCT
				exsA-Rv:TCAGTTATTTTTAGCCCGGC
pMQ70-vfR				vfr-Fw:ATGGTAGCTATTACCCACACACCC
				vfr-Rv:TCAGCGGGTGCCGAAGAC
pMQ70-fimV				fimV-Fw:ATGGTTCGGCTTCGTACACTG
				fimV-Rv:TCAGGCCAGGCGCTCCAG
pMQ70-ftsZ				ftsZ-Fw:ATGTTTGAACTGGTCGATAACATCG
				ftsZ-Rv:TCAATCGGCCTGACGACG
pMQ70-ftsA				ftsA-Fw:ATGGCAAGCGTGCAGAGC
				ftsA-Rv:TCAGAAATTGCCCTGGACCC
pMQ70-mreD				mreD-Fw:ATGGCTCGCGCGACCCAG
				mreD-Rv:CTACCTCACGTTGAGACGCAGG
pMQ70-zipA				zipA-Fw:ATGGATATCGGTCTGCGCG
				zipA-Rv:TCAGCGCTTCTGCATCAGG
pMQ70-rodA				rodA-Fw:ATGCGCCGGCGCGCCAGC
				rodA-Rv:TCAAACCTGGGCGATCCAC
pMQ70-ftsW				ftsW-Fw:ATGCTGTCGGTGTTGCGC
				ftsW-Rv:TTACCTTTCATCGGCAAAGTCC
pMQ70-ftsQ				ftsQ-Fw:ATGAATGGCGTACTGCTCCG
				ftsQ-Rv:TCACTGCACGGCGCTGGC
pMQ70-ftsK				ftsK-Fw:GTGCGCAGGAAAAATAGCGA
				ftsK-Rv:TCAATCACGAACCGGCGC
pMQ70-ftsL				ftsL-Fw:ATGAGCCGTCTCTTCGTCAAGC
				ftsL-Rv:TCATGGCGCCACCATCCT
pMQ70-ftsI				ftsI-Fw:ATGAAACTGAATTATTTCCAGGGC
				ftsI-Rv:TCAGCCACGCCCTCCTTT
pMQ70-ftsE				ftsE-Fw:ATGATCCGCTTCGAGCAGG
				ftsE-Rv:TCAGGCCTCATCCTCACGG
pMQ70-ftsX				ftsX-Fw:ATGAGCGCCAACGATCTTCC
				ftsX-Rv:TCAGCGCGGCGCCAGCTC
Overexpression plasmids with truncated open reading frame	Resistance selective marker	Inducer for overexpression	Application in this study	Primers (without homologous arms) used for construction
pMQ70-pilJDLBD	Carbenicillin	L-arabinose	To check different domains of PilJ and FimV(Principal the same as overexpression plasmids construction)	pilJ-Fw:ATGAAGAAAATCAACGCAGG
				pilJDLBD_R1:GGCAAAGTTGGCGAACAGC
				pilJDLBD_F1:tgctgttcgccaactttgccGGCGGGCGCAGCATCAAC
				pilJ-Rv:TCAGGCCTGCTCCACG
pMQ70-pilJ-LBD				PilJ_LBD-Fw:ATGTACCTCAACACCCAGTCGAA
				PilJ_LBD_Rv:TTAGGCCAGGTTCTCGAAGCC
pMQ70-fimVDLysM				fimV-Fw:ATGGTTCGGCTTCGTACACTG
				fimVDlysM-R1:agcatctgctgttcggtGCTGCCTGCCGGCGCGGT
				fimVDlysM-F2:agcACCGAACAGCAGATGCTGGA
				fimV-Rv:TCAGGCCAGGCGCTCCAG
pMQ70-fimVDCC				fimV-Fw:ATGGTTCGGCTTCGTACACTG
				FimVDCC-R1:ctgcgccGCTGTCGCCCTTTCCGCC
				FimVDCC-F2:aaagggcgacagcGGCGCAGCCCAGCCGAAC
				fimV-Rv:TCAGGCCAGGCGCTCCAG
pMQ70-fimVDCD				fimV-Fw:ATGGTTCGGCTTCGTACACTG
				FimVDCD-R:TCACTGCGCATTGCGCCG
Overexpression plasmids with fused EGFP	Resistance selective marker	Inducer for overexpression	Application in this study	Primers (without homologous arms) used for construction
pMQ70-fimV-C-EGFP (including the fimVDCD-C-EGFP)	Carbenicillin	L-arabinose	To check different domains of PilJ and FimV(Principal the same as overexpression plasmids construction)	FimV-C-EGFP-fimV-F:ATGGTTCGGCTTCGTACACTG
				FimV-C-EGFP-fimV-R:ccttgctcacCTGCGCATTGCGCCGCGA
				FimV-C-EGFP-gfp-f:caatgcgcagGTGAGCAAGGGCGAGGAGC
				FimV-C-EGFP-gfp-r:CTACTTGTACAGCTCGTCCATGCC
pMQ70-fimV-N-EGFP (including the fimVDCC-N-EGFP)				FimV-N-EGFP-gfp-f:GTGAGCAAGGGCGAGGAGC
				FimV-N-EGFP-gfp-r:ccgaaccatCTTGTACAGCTCGTCCATGCC
				FimV-N-EGFP-fimV-F:agctgtacaagATGGTTCGGCTTCGTACACTG
				FimV-N-EGFP-fimV-r:TCAGGCCAGGCGCTCCAG
Protein expression and purification plasmids construction	Resistance selective marker	Inducer for overexpression	Application in this study	Primers (without homologous arms) used for construction
pET28a-pilJ	Kanamycin	IPTG	To express PilJ and its ligand binding domains by constructing recombinant plasmids using pET28a by ClonExpress MultiS One Step Cloning Kit based on homologous recombination	N-His-PilJ-f:taagaaggagatataccatggGCAGCAGCCATCATCATCATCATCACAGCAGCGGCAAGAAAATCAACGCAGGCAATC
				N-His-PilJ-r:acggagctcgaattcggatccTCAGGCCTGCTCCACGCC
pET28a-pilJ-LBD				N-His-pilJ-LBD-f:taagaaggagatataccatggGCAGCAGCCATCATCATCATCATCACAGCAGCGGCTACCTCAACACCCAGTCGAACC
				N-His-pilJ-LBD-r:acggagctcgaattcggatccTCAGGCCAGGTTCTCGAAGC
Fly stocks and Mice	SOURCE	IDENTIFIER	Application in this study
W[A5001]	74	N/A	The wild type flies could produce antimicrobial peptides triggered by P. aeruginosa injection
key	75	N/A	The key deficient flies could not produce antimicrobial peptides against P. aeruginosa
ppo1Δ-ppo2Δ	76	N/A	The PPO1 and PPO2 deficient flies could not control ingested P. aeruginosa
Group ABC AMP mutants	21	N/A	Flies without antimicrobial peptides as to be defensin, diptericins, attacins, drosocin, drosomycin and metchnikowin.
Group AB AMP mutants	21	N/A	Flies without antimicrobial peptides as to be defensin, diptericins, attacins and drosocin.
Group BC AMP mutants	21	N/A	Flies without antimicrobial peptides as to be diptericins, attacins, drosocin, drosomycin and metchnikowin.
Group A AMP mutants	21	N/A	Flies without antimicrobial peptides as to be defensin.
Group B AMP mutants	21	N/A	Flies without antimicrobial peptides as to be diptericins, attacins and drosocin.
Group C AMP mutants	21	N/A	Flies without antimicrobial peptides as to be drosomycin and metchnikowin.
DptSK1 AMP mutants	21	N/A	Flies without antimicrobial peptides as to be diptericinSK1.
DroSK4 AMP mutants	21	N/A	Flies without antimicrobial peptides as to be drosocinSK4.
AttCMi AMP mutants	21	N/A	Flies without antimicrobial peptides as to be attacinCMi.
DrsRI AMP mutants	21	N/A	Flies without antimicrobial peptides as to be drosomycinRI.
PGRP-LCΔ	77	N/A	The PGRP-LCΔ flies could not produce antimicrobial peptides against P. aeruginosa as PGRP-LC to be one of pathogen recognization receptor
PGRP-LEΔ	78	N/A	The PGRP-LEΔ flies could not produce antimicrobial peptides against P. aeruginosa as PGRP-LC to be one of pathogen recognization receptor
MyD88c03881		N/A	The MyD88 deficient flies could not produce antimicrobial peptides against mostly Gram-positive bacteria and fungi
pubi-Gal4-Gal80ts		N/A	This fly stock is used to to a driver to trigger fly gene overexpression
UAS-imd	79	N/A	This fly stock is used to overexpress the imd pathway to over-produce antimicrobial peptides against injected P. aeruginosa
Balb/c mice	Guangdong Medical Laboratory Animal Center	N/A	Wild type mice to check pathogenesis of the set of higBA mutants in mammal animal model.
