# Supplementary material for: N-acetyl-glucosamine primes Pseudomonas aeruginosa for virulence through a type IV pili/cAMP-mediated morphology transition
Source: Nat Commun. 2025 Oct 24;16:9405. doi: 10.1038/s41467-025-64071-0 (PMC12552656; doi:10.1038/s41467-025-64071-0)
Supplement: Supplementary file 5 — Supplementary data 3 [file 41467_2025_64071_MOESM5_ESM.xlsx]

## Sheet: Sheet1
Supplementary data 3: List of primers used
oligonucleotides
primers used for qRT-PCR
higA Fw	Tsingke	GTATGCGCCCCATCCATCCT
higA Rv	Tsingke	CAAAGTAACGCCCCAGACGA
higB Fw	Tsingke	TCTGACCTTTCGCTGCGACGAG
higB Rv	Tsingke	TCCCTGCAACGGCTCCAACC
oprL Fw	Tsingke	ACGCGCTGACCGCTGCCTTT
oprL Rv	Tsingke	CGTGCGATCACCACCTTCTA
Rpl49 Fw	Tsingke	GACGCTTCAAGGGACAGTATCTG
Rpl49 Rv	Tsingke	AAACGCGGTTCTGCATGAG
Diptericin Fw	Tsingke	GCTGCGCAATCGCTTCTACT
Diptericin Rv	Tsingke	TGGTGGAGTGGGCTTCATG
Attacin Fw	Tsingke	GGCCCATGCCAATTTATTCA
Attacin Rv	Tsingke	AGCAAAGACCTTGGCATCCA
Cecropin Fw	Tsingke	ACGCGTTGGTCAGCACACT
Cecropin Rv	Tsingke	ACATTGGCGGCTTGTTGAG
Metchnicovin Fw	Tsingke	CGTCACCAGGGACCCATTT
Metchnicovin Rv	Tsingke	CCGGTCTTGGTTGGTTAGGA
pilM Fw	Tsingke	CTTGCTGGGGATCGACATCA
pilM Rv	Tsingke	GATAGGGGATGTACTGGTCG
pilC Fw	Tsingke	TCACTGAGAAAGAAACCACA
pilC Rv	Tsingke	ATCAGAAGAATGGCGGAGAC
pilR Fw	Tsingke	GCTATCGAAGACAAGCAGGG
pilR Rv	Tsingke	GTTGAGGCGGTAGTAGAGGT
pilQ Fw	Tsingke	GTCGTGCCATCCGCAAC
pilQ Rv	Tsingke	CTCAAGGTCGGGTCGGA
pilO Fw	Tsingke	ATGAGTCTGGCCAGTTCCCTGG
pilO Rv	Tsingke	TCCTTCATCTGTGCCTTGTA
pilE Fw	Tsingke	ATGAGGACAAGACAGAAGGGCT
pilE Rv	Tsingke	GCGAGTAGTAGCGTTCCTG
vfr_Fw	Tsingke	ACCCACACACCCAAACTC
vfr_Rv	Tsingke	CGAACCCTTGATGATGAA
chiC_Fw	Tsingke	GGCTACCAGCAGGGCTCGTT
ChiC_Rv	Tsingke	CGTCGGACAGGTTGTATGGCT
xphA_Fw	Tsingke	CGTCACCTTCCATCGTCTT
xphA_Rv	Tsingke	AGCACGCAAAGCACAGC
Primers used for overexpression strain construction
pilJ Fw	Tsingke	tttttttgggctagcgaattcATGAAGAAAATCAACGCAGG
pilJ Rv	Tsingke	tccgccaaaacagccaagcttTCAGGCCTGCTCCACG
pilJDLBD_R1	Tsingke	GGCAAAGTTGGCGAACAGC
pilJDLBD_F1	Tsingke	tgctgttcgccaactttgccGGCGGGCGCAGCATCAAC
PilJ_LBD-Fw	Tsingke	tttttttgggctagcgaattcATGTACCTCAACACCCAGTCGAA
PilJ_LBD_Rv	Tsingke	tccgccaaaacagccaagcttTTAGGCCAGGTTCTCGAAGCC
cyaB Fw	Tsingke	tttttttgggctagcgaattcTACACAGGGATCCTCTCCAGCG
cyaB Rv	Tsingke	tccgccaaaacagccaagcttGCGTTCGACGAACTTAGAGGAT
fimV Fw	Tsingke	tttttttgggctagcgaattcATGGTTCGGCTTCGTACACTG
fimV Rv	Tsingke	tccgccaaaacagccaagcttTCAGGCCAGGCGCTCCAG
FimVDCC-R1	Tsingke	ctgcgccGCTGTCGCCCTTTCCGCC
FimVDCC-F2	Tsingke	aaagggcgacagcGGCGCAGCCCAGCCGAAC
FimVDCD-R	Tsingke	tccgccaaaacagccaagcttTCACTGCGCATTGCGCCG
fimVDlysM-R1	Tsingke	agcatctgctgttcggtGCTGCCTGCCGGCGCGGT
fimVDlysM-F2	Tsingke	agcACCGAACAGCAGATGCTGGA
exsA Fw	Tsingke	tttttttgggctagcgaattcATGCAAGGAGCCAAATCTCT
exsA Rv	Tsingke	tccgccaaaacagccaagcttTCAGTTATTTTTAGCCCGGC
vfr Fw	Tsingke	tttttttgggctagcgaattcATGGTAGCTATTACCCACACACCC
vfr Rv	Tsingke	tccgccaaaacagccaagcttTCAGCGGGTGCCGAAGAC
ftsZ Fw	Tsingke	tttttttgggctagcgaattcATGTTTGAACTGGTCGATAACATCG
ftsZ Rv	Tsingke	tccgccaaaacagccaagcttTCAATCGGCCTGACGACG
ftsK Fw	Tsingke	tttttttgggctagcgaattcGTGCGCAGGAAAAATAGCGA
ftsK Rv	Tsingke	tccgccaaaacagccaagcttTCAATCACGAACCGGCGC
ftsA Fw	Tsingke	tttttttgggctagcgaattcATGGCAAGCGTGCAGAGC
ftsA Rv	Tsingke	tccgccaaaacagccaagcttTCAGAAATTGCCCTGGACCC
ftsQ Fw	Tsingke	tttttttgggctagcgaattcATGAATGGCGTACTGCTCCG
ftsQ Rv	Tsingke	tccgccaaaacagccaagcttTCACTGCACGGCGCTGGC
ftsW Fw	Tsingke	tttttttgggctagcgaattcATGCTGTCGGTGTTGCGC
ftsW Rv	Tsingke	tccgccaaaacagccaagcttTTACCTTTCATCGGCAAAGTCC
zipA Fw	Tsingke	tttttttgggctagcgaattcATGGATATCGGTCTGCGCG
zipA Rv	Tsingke	tccgccaaaacagccaagcttTCAGCGCTTCTGCATCAGG
rodA Fw	Tsingke	tttttttgggctagcgaattcATGCGCCGGCGCGCCAGC
rodA Rv	Tsingke	tccgccaaaacagccaagcttTCAAACCTGGGCGATCCAC
mreD Fw	Tsingke	tttttttgggctagcgaattcATGGCTCGCGCGACCCAG
mreD Rv	Tsingke	tccgccaaaacagccaagcttCTACCTCACGTTGAGACGCAGG
ftsL Fw	Tsingke	tttttttgggctagcgaattcATGAGCCGTCTCTTCGTCAAGC
ftsL Rv	Tsingke	tccgccaaaacagccaagcttTCATGGCGCCACCATCCT
ftsI Fw	Tsingke	tttttttgggctagcgaattcATGAAACTGAATTATTTCCAGGGC
ftsI Rv	Tsingke	tccgccaaaacagccaagcttTCAGCCACGCCCTCCTTT
ftsE Fw	Tsingke	tttttttgggctagcgaattcATGATCCGCTTCGAGCAGG
ftsE Rv	Tsingke	tccgccaaaacagccaagcttTCAGGCCTCATCCTCACGG
ftsX Fw	Tsingke	tttttttgggctagcgaattcATGAGCGCCAACGATCTTCC
ftsX Rv	Tsingke	tccgccaaaacagccaagcttTCAGCGCGGCGCCAGCTC
sulA Fw	Tsingke	tttttttgggctagcgaattcATGCAGACCTCCCACTCGC
sulA Rv	Tsingke	tccgccaaaacagccaagcttTCAACCCAGACGAATATTCAGGC
Primers used for constructing EGFP-fused proteins
FimVDCD-C-EGFP-CD-F		tttttttgggctagcgaattcATGGTTCGGCTTCGTACACTG
FimVDCD-C-EGFP-CD-R		ccttgctcacCTGCGCATTGCGCCGCGA
FimVDCD-C-EGFP-gfp-f		caatgcgcagGTGAGCAAGGGCGAGGAGC
FimVDCD-C-EGFP-gfp-r		tccgccaaaacagccaagcttCTACTTGTACAGCTCGTCCATGCC
FimVDCC-N-EGFP-gfp-f		tttttttgggctagcgaattcGTGAGCAAGGGCGAGGAGC
FimVDCC-N-EGFP-gfp-r		ccgaaccatCTTGTACAGCTCGTCCATGCC
FimVDCC-N-EGFP-CC-F		agctgtacaagATGGTTCGGCTTCGTACACTG
FimVDCC-N-EGFP-CC-r		tccgccaaaacagccaagcttTCAGGCCAGGCGCTCCAG
Primers used for protein expression and purification
N-His-PilJ-f		taagaaggagatatacc atg gGC AGC AGC CAT CAT CAT CAT CAT CAC AGC AGC GGCAAGAAAATCAACGCAGGCAATC
N-His-PilJ-r		acggagctcgaattcggatccTCAGGCCTGCTCCACGCC
N-His-pilJ-LBD-f		taagaaggagatatacc atg gGC AGC AGC CAT CAT CAT CAT CAT CAC AGC AGC GGCTACCTCAACACCCAGTCGAACC
N-His-pilJ-LBD-r		acggagctcgaattcggatccTCAGGCCAGGTTCTCGAAGC
