# Supplementary material for: N-acetyl-glucosamine primes Pseudomonas aeruginosa for virulence through a type IV pili/cAMP-mediated morphology transition
Source: Nat Commun. 2025 Oct 24;16:9405. doi: 10.1038/s41467-025-64071-0 (PMC12552656; doi:10.1038/s41467-025-64071-0)
Supplement: Supplementary file 6 — Supplementary data 4 [file 41467_2025_64071_MOESM6_ESM.xlsx]

## Sheet: Sheet1
Supplementary Data 4. List of reagents and software used
REAGENT	SOURCE	IDENTIFIER
Antibodies and Enzymes
Antibody against O5, mice	Biorbyt	orb234239 (https://www.biorbyt.com/pseudomonas-aeruginosa-antigen-orb234239.html)
Goat Anti-mouse IgG, DyLightTM-488 Conjugated	Thermo Scientific	35502
Chicken egg white lysozyme	Sigma-Aldrich	L4919
Chitinase	Macklin	C923201
QuickCut™ EcoR I	Takara	1611
QuickCut™ Hind III	Takara	1615
Chemicals and Antibiotics
Trizol	Takara	9109
Trichloromethane	Guangzhou Chemical Reagent Factory	N/A
Isopropanol	Guangzhou Chemical Reagent Factory	N/A
EDTA	Biosharp	BS108
Ethanol	Guangzhou Chemical Reagent Factory	N/A
Diethyl pyrocarbonate treated water	Sangon Biotech	B501005-0500
Carbenicillin	Macklin	C805408
Gentamicin	Amresco	304
L-Arabinose	Beyotime	ST1420
N-acetyl glucosamine	Shanghai Acmec Biochemical	N12371
N-acetyl muramic acid	Shanghai Acmec Biochemical	N57770
Isopropyl-beta-D-thiogalactopyranoside（IPTG）	Takara	9030
SYPRO® Orange Protein Gel Stain	Sigma-Aldrich	S5692
Commercial Kits
EasyPure® HiPure Plasmid MiniPrep Kit	Transgen	EM111-01
HiScript III 1st Strand cDNA Synthesis Kit (+gDNA wiper)	Vazyme	R211-01
ChamQ SYBR qPCR Master Mix (Low ROX Premixed)	Vazyme	Q311-02
ClonExpress MultiS One Step Cloning Kit	Vazyme	C113-01
ProteinIso® Ni-NTA Resin	Transgen	DP101-01
Software and algorithms
Prism	Graphpad	N/A
Bioedit	Borland	N/A
Microbe J	Fiji	N/A
BioRadCFXManager	Bio-Rad	N/A
CE design	Vazyme	N/A
Other
LB broth	Huankai Microbial	28320
LB agar	Huankai Microbial	28330
BHI	BD	237500
Millipore pad	Merck	AP1002500
sucrose	Guangzhou Chemical Reagent Factory	N/A
Agar	Mym biological Technology	MA0451
Agarose	Genesand	AG801
Calcium chloride	Tianjin Damao chemical reagent Factory	N/A
