# Supplementary material for: N-acetyl-glucosamine primes Pseudomonas aeruginosa for virulence through a type IV pili/cAMP-mediated morphology transition
Source: Nat Commun. 2025 Oct 24;16:9405. doi: 10.1038/s41467-025-64071-0 (PMC12552656; doi:10.1038/s41467-025-64071-0)
Supplement: Supplementary file 9 — Source data [file 41467_2025_64071_MOESM9_ESM.xlsx]

## Sheet: fig. 1a
Survival of wild-type flies injected with a set of higBA mutants in PAO1
Days	wt flies_PBS	wt flies_PAO1	wt flies_higA	wt flies_higB	wt flies_higBhigA
8	0
0.5	0
1	0
1.5	0
2	0
2.5	0
3	0
3.5	0
4	0
4.5	0
5	0
5.5	0
6	0
6.5	0
7	0
7.5	0
8	0
0.5	0
1	0
1.5	0
2	0
2.5	0
3	0
3.5	0
4	0
4.5	0
5	0
5.5	0
6	0
6.5	0
7	0
7.5	0
8	0
0.5		0
1		0
1.5		1
2.5		1
2.5		1
2.5		1
2.5		1
2.5		1
2.5		1
2.5		1
2.5		1
2.5		1
2.5		1
3		1
3		1
3		1
3		1
3		1
3		1
3		1
3		1
3.5		1
0.5		0
1		0
1.5		0
2		1
2		1
2		1
2		1
2		1
2		1
2		1
2		1
2		1
2		1
2		1
2.5		1
2.5		1
2.5		1
2.5		1
2.5		1
2.5		1
2.5		1
2.5		1
2.5		1
0.5		0
1		0
1.5		0
2		0
2.5		0
3		1
3		1
3		1
3		1
3		1
3		1
3		1
3		1
3		1
3		1
3		1
3		1
3.5		1
3.5		1
3.5		1
3.5		1
3.5		1
3.5		1
3.5		1
0.5			0
1			0
1.5			0
2			0
2.5			1
3.5			1
3.5			1
4.5			1
4.5			1
4.5			1
5			1
5			1
5			1
5.5			1
5.5			1
6			1
6			1
6.5			1
7			1
7			1
7.5			1
8			0
8			0
8			0
0.5			0
1			0
1.5			0
2			1
2.5			1
2.5			1
3			1
3.5			1
3.5			1
3.5			1
4			1
4.5			1
4.5			1
4.5			1
4.5			1
5			1
6			1
6.5			1
7			1
7			1
8			0
8			0
8			0
0.5			0
1			0
1.5			0
2			0
2.5			0
3			0
3.5			0
4			1
4			1
4			1
4.5			1
4.5			1
5			1
7			1
7			1
7			1
8			0
8			0
8			0
8			0
8			0
8			0
8			0
8			0
8			0
8			0
8			0
0.5				0
1				0
1.5				0
2				1
2				1
2				1
2				1
2				1
2				1
2				1
2				1
2				1
2				1
2				1
2				1
2				1
2				1
2				1
2.5				1
2.5				1
2.5				1
2.5				1
2.5				1
0.5				0
1				0
1.5				0
2				1
2				1
2				1
2				1
2				1
2				1
2				1
2				1
2				1
2				1
2				1
2				1
2				1
2				1
2				1
2				1
2				1
2.5				1
2.5				1
2.5				1
1				0
2				1
2				1
2				1
2				1
2				1
2				1
2				1
2				1
2				1
2				1
2.5				1
2.5				1
2.5				1
2.5				1
2.5				1
2.5				1
3				1
3				1
3				1
3				1
0.5					0
1					0
1.5					0
2					1
2					1
2					1
2					1
2					1
2					1
2.5					1
2.5					1
2.5					1
2.5					1
2.5					1
2.5					1
2.5					1
2.5					1
2.5					1
2.5					1
2.5					1
2.5					1
2.5					1
1					0
1.5					1
1.5					1
1.5					1
2					1
2					1
2					1
2					1
2					1
2					1
2					1
2					1
2					1
2					1
2					1
2					1
2.5					1
2.5					1
2.5					1
2.5					1
1.5					0
2					1
2					1
2					1
2					1
2					1
2					1
2					1
2					1
2					1
2.5					1
2.5					1
2.5					1
2.5					1
2.5					1
2.5					1
2.5					1
3					1
3					1
3					1
3					1

## Sheet: fig.1b
	Bacterial load of wild-type flies injected with a set of higBA mutants in PAO1 (cfu/fly+1)
	WT flies_PAO1 injection																		WT flies_PAO1higA injection																		WT flies_PAO1higB injection
18 hours		301	101	251	51	1	64	74	142	45	89	39	9	37	25	23	19	1	1	1	151	351	1	101	107	38	3	3	2	2	47	35	7	13	13	17	51	401	251	151		1	21	4	5	13	24	23	53
48 hours	1900001	1700001	1770001	1420001	1930001	2260001	219001	206001	272001	355001	316001	324001							950001	330001	3001	1501	10001	501	951	256001	221	651	61	11							2100001	1380001	2080001	1670001	2110001	1960001	299001	313001	396001	253001	523001	404001
[truncated: 23 more columns]

## Sheet: fig. 1c
Survival of wild-type flies injected with a set of higBA overexpression strains
Days	PAO1pMQ70	PAO1higAOE	PAO1higBOE	PAO1higBAOE
0.5	0
1	1
1	1
1	1
1.5	1
1.5	1
1.5	1
1.5	1
1.5	1
1.5	1
1.5	1
1.5	1
1.5	1
1.5	1
1.5	1
1.5	1
1.5	1
1.5	1
1.5	1
1.5	1
1.5	1
1.5	1
1.5	1
1.5	1
1.5	1
1.5	1
1.5	1
1.5	1
1.5	1
1.5	1
1.5	1
1.5	1
1.5	1
0.5	1
1	1
1.5	1
1.5	1
1.5	1
1.5	1
1.5	1
1.5	1
1.5	1
1.5	1
1.5	1
1.5	1
1.5	1
1.5	1
1.5	1
1.5	1
1.5	1
1.5	1
1.5	1
1.5	1
1.5	1
1.5	1
1.5	1
1.5	1
1.5	1
1.5	1
1.5	1
1.5	1
1.5	1
1.5	1
1.5	1
2	1
2	1
2	1
2	1
2	1
2	1
2	1
2	1
2	1
0.5	1
0.5	1
1.5	1
1.5	1
1.5	1
1.5	1
1.5	1
1.5	1
1.5	1
1.5	1
1.5	1
1.5	1
1.5	1
1.5	1
1.5	1
1.5	1
1.5	1
1.5	1
1.5	1
1.5	1
1.5	1
1.5	1
1.5	1
1.5	1
1.5	1
1.5	1
1.5	1
1.5	1
1.5	1
1.5	1
1.5	1
1.5	1
1.5	1
1.5	1
1.5	1
1.5	1
1.5	1
1.5	1
1.5	1
1.5	1
0.5		0
1		1
1		1
1		1
1		1
1		1
1.5		1
1.5		1
1.5		1
1.5		1
1.5		1
1.5		1
1.5		1
1.5		1
1.5		1
1.5		1
1.5		1
1.5		1
1.5		1
1.5		1
1.5		1
1.5		1
1.5		1
1.5		1
1.5		1
1.5		1
1.5		1
1.5		1
1.5		1
1.5		1
1.5		1
1.5		1
1.5		1
1.5		1
1.5		1
1.5		1
1.5		1
1.5		1
1.5		1
1		0
1.5		1
1.5		1
1.5		1
1.5		1
1.5		1
1.5		1
1.5		1
1.5		1
1.5		1
1.5		1
1.5		1
1.5		1
1.5		1
1.5		1
1.5		1
1.5		1
1.5		1
1.5		1
1.5		1
1.5		1
1.5		1
1.5		1
1.5		1
1.5		1
2		1
2		1
2		1
2		1
2		1
2		1
2		1
2		1
2		1
2		1
2		1
2		1
2		1
2		1
2		1
2.5		1
1		0
1.5		1
1.5		1
1.5		1
1.5		1
1.5		1
1.5		1
1.5		1
1.5		1
1.5		1
1.5		1
1.5		1
1.5		1
1.5		1
1.5		1
1.5		1
1.5		1
1.5		1
1.5		1
1.5		1
1.5		1
1.5		1
1.5		1
1.5		1
1.5		1
1.5		1
1.5		1
1.5		1
1.5		1
1.5		1
1.5		1
1.5		1
1.5		1
1.5		1
1.5		1
2		1
2		1
2		1
2		1
2		1
2.5		1
1			0
1.5			1
1.5			1
1.5			1
2			1
2			1
2			1
2			1
2			1
2			1
2			1
2			1
2			1
2			1
2			1
3			1
3			1
3			1
3			1
3			1
3			1
3			0
3			0
3			0
3			0
3			0
3			0
3			0
3			0
3			0
3			0
3			0
3			0
3			0
3			0
3			0
3			0
3			0
3			0
3			0
3			0
3			0
3			0
3			0
3			0
3			0
3			0
3			0
3			0
3			0
3			0
3			0
3			0
3			0
3			0
3			0
3			0
3			0
3			0
3			0
3			0
1.5			0
2			1
2			1
2			1
2			1
2.5			1
2.5			1
2.5			1
2.5			1
2.5			1
2.5			1
2.5			1
2.5			1
2.5			1
2.5			1
2.5			1
2.5			1
2.5			1
3.5			1
3.5			1
3.5			1
3.5			1
4			1
4			1
4			1
4			1
5			0
5			0
5			0
5			0
5			0
5			0
5			0
5			0
5			0
5			0
5			0
5			0
5			0
5			0
5			0
0.5			1
0.5			1
2			1
2			1
2			1
2			1
2			1
2			1
2			1
2			1
2			1
2			1
2			1
2			1
2			1
2			1
2.5			1
2.5			1
2.5			1
2.5			1
2.5			1
2.5			1
3.5			1
3.5			1
4			0
5			0
5			0
5			0
5			0
5			0
5			0
5			0
5			0
5			0
5			0
5			0
5			0
5			0
5			0
5			0
5			0
1				0
1.5				1
1.5				1
1.5				1
2				1
2				1
2				1
2				1
2				1
2				1
2				1
2				1
2				1
2				1
3				0
3				0
3				0
3				0
3				0
3				0
3				0
3				0
3				0
3				0
3				0
3				0
3				0
3				0
3				0
3				0
3				0
3				0
3				0
3				0
3				0
3				0
3				0
3				0
3				0
3				0
3				0
1.5				0
2				1
2				1
2				1
2				1
2				1
2				1
2				1
2				1
2				1
2				1
2				1
2.5				1
2.5				1
2.5				1
3.5				1
3.5				1
4				1
4				1
5				0
5				0
5				0
5				0
5				0
5				0
5				0
5				0
5				0
5				0
5				0
5				0
5				0
5				0
5				0
5				0
5				0
5				0
5				0
5				0
5				0
5				0
1.5				0
2				1
2				1
2				1
2				1
2				1
2				1
2				1
2				1
2				1
2.5				1
2.5				1
2.5				1
2.5				1
2.5				1
2.5				1
2.5				1
3.5				1
3.5				1
4				1
4				1
5				0
5				0
5				0
5				0
5				0
5				0
5				0
5				0
5				0
5				0
5				0
5				0
5				0
5				0
5				0

## Sheet: fig. 1d
	Bacterial load of wild-type flies injected with a set of higBA overexpression strains (cfu/fly+1)
	WT flies_PAO1 injection								WT flies_PAO1higA injection								WT flies_PAO1pMQ70 injection								WT flies_PAO1pMQ70-higB injection
0.5d	111	151	56	116	96	141	91	141	141	16	146	201	126	116	141	196	191	296	6	211	176	106	141	206	26	16	11	11	36	11	21	1
1.5d	61501	13001	39001	14501	22501	29001	11001	19001	9151	301	8601	2051	19901	251	201	951	27001	15001	41501	69501	80501	14501	21001	17001	1	11	1331	21	1266	56	166	6

## Sheet: fig. 1e
Survival of wild type and key flies injected with DhigA
Days	wt flies_PAO1	key flies_PAO1	wt flies_higA	key flies_higA
1	0
1.5	1
1.5	1
1.5	1
1.5	1
1.5	1
1.5	1
1.5	1
1.5	1
1.5	1
1.5	1
1.5	1
1.5	1
1.5	1
1.5	1
1.5	1
1.5	1
1.5	1
1.5	1
1.5	1
1.5	1
1	0
2	1
2	1
2	1
2	1
2	1
2	1
2	1
2	1
2	1
2	1
1.5	1
1.5	1
1.5	1
1.5	1
1.5	1
1.5	1
1.5	1
1.5	1
1.5	1
1.5	1
1	0
2	1
2	1
2	1
2	1
2	1
2	1
2	1
2	1
2	1
2	1
2	1
2	1
2	1
2	1
2	1
2	1
2	1
2	1
2	1
2	1
1		0
1.5		1
1.5		1
1.5		1
1.5		1
1.5		1
1.5		1
1.5		1
1.5		1
1.5		1
1.5		1
1.5		1
1.5		1
1.5		1
1.5		1
1.5		1
1.5		1
1.5		1
1.5		1
1.5		1
1.5		1
1		0
1.5		1
1.5		1
1.5		1
1.5		1
1.5		1
1.5		1
1.5		1
1.5		1
1.5		1
1.5		1
1.5		1
1.5		1
1.5		1
1.5		1
1.5		1
1.5		1
1.5		1
1.5		1
1.5		1
1.5		1
1		0
1.5		1
1.5		1
1.5		1
1.5		1
1.5		1
1.5		1
1.5		1
1.5		1
1.5		1
1.5		1
1.5		1
1.5		1
1.5		1
1.5		1
1.5		1
1.5		1
1.5		1
1.5		1
1.5		1
2		1
0.5			0
1			1
1.5			1
2			1
2.5			1
2.5			1
2.5			1
2.5			1
2.5			1
2.5			1
2.5			1
3			0
3			0
3			0
3			0
3			0
3			0
3			0
3			0
3			0
3			0
1			1
1.5			1
2			1
2.5			1
2.5			1
2.5			1
2.5			1
2.5			1
2.5			1
2.5			1
3			0
3			0
3			0
3			0
3			0
3			0
3			0
3			0
3			0
3			0
2			0
2.5			1
2.5			1
2.5			1
2.5			1
2.5			1
3.5			1
4			1
4			0
4			0
4			0
4			0
4			0
4			0
4			0
4			0
4			0
4			0
4			0
4			0
4			0
0.5				0
1				1
1.5				1
1.5				1
1.5				1
1.5				1
1.5				1
1.5				1
1.5				1
1.5				1
1.5				1
2				1
2				1
2				1
2				1
2				1
2				1
2				1
2				1
2				1
2				1
0.5				0
1				1
1.5				1
1.5				1
1.5				1
1.5				1
1.5				1
1.5				1
1.5				1
1.5				1
1.5				1
2				1
2				1
2				1
2				1
2				1
2				1
2				1
2				1
2				1
2				1
1				0
1.5				1
1.5				1
1.5				1
1.5				1
1.5				1
1.5				1
1.5				1
1.5				1
1.5				1
1.5				1
1.5				1
1.5				1
1.5				1
1.5				1
1.5				1
1.5				1
1.5				1
1.5				1
2				1
2				1

## Sheet: fig. 1f
	Bacterial load of wild-type and key flies injected with DhigA (cfu/fly+1)
	wt flies_PAO1																								key flies_PAO1																								wt flies_higA
0.5d	101	56	86	516	206	131	246	91	76	51	121	21	96	31	46	1351	3601	116	546	486	216	311	751		116	316	526	186	126	151	236	246	56	91	146	91	36	101	91	116	116	106	116	196	451	491	106	1601	256
1d	3551	15351	6951	7401	15401	8551	7551	7601	3001	6501	2001	3501	5501	2501	1501	4501	47001	23501	23501	6001	26501	22501	9001	16501	3251	7351	4651	3951	6351	6901	11551	3101	13501	1001	2001	20001	4501	27501	6501	3001	2001	21001	19001	26501	67501	17001	24001	14501	4951
1.5d	25001	330001	80001	95001	340001	50001	26501	685001	1400001	3550001	2150001	3700001	650001	2800001	1050001	50001	700001	3900001	2000001	5150001	4600001	850001	6350001	1700001	85001	42001	75001	40001	75001	85001	80001	75001	2050001	1300001	1400001	3500001	600001	4600001	5250001	1650001	6650001	5800001	8050001	6850001	7600001	1350001	7350001	3300001	4151
[truncated: 47 more columns]

## Sheet: fig. 1g
Survival of Group B AMP deficient flies injected with DhigA
Hours	wt flies_PAO1	AMPs (Group B)_PAO1	wt flies_higA	AMPs (Group B)_higA
1.5	0
2	1
2	1
2	1
2	1
2	1
2	1
2	1
2	1
2	1
2	1
2	1
2	1
2	1
2	1
3.5	0
1	0
1.5	1
1.5	1
1.5	1
1.5	1
1.5	1
1.5	1
1.5	1
1.5	1
1.5	1
1.5	1
1.5	1
1.5	1
1.5	1
1.5	1
1.5	1
1.5	1
1.5	1
1.5	1
1.5	1
1.5	1
1	0
1.5	1
1.5	1
1.5	1
1.5	1
2	1
2	1
2	1
2	1
2	1
2	1
2	1
2	1
2	1
2	1
2	1
2	1
2	1
2	1
2	1
2	1
2	1
2	1
2	1
2	1
2	1
2	1
2	1
2	1
2	1
2	1
2	1
2	1
2	1
2	1
2	1
2	1
2	1
2	1
2	1
5	0
1.5		0
2		1
2		1
2		1
2		1
2		1
2		1
2		1
2		1
2		1
2		1
2		1
2		1
2		1
3.5		0
3.5		0
0.5		0
1		1
1.5		1
1.5		1
1.5		1
1.5		1
1.5		1
1.5		1
1.5		1
1.5		1
1.5		1
1.5		1
1.5		1
1.5		1
1.5		1
1.5		1
1.5		1
1.5		1
1.5		1
1.5		1
1.5		1
1		0
1.5		1
1.5		1
2		1
2		1
2		1
2		1
2		1
2		1
2		1
2		1
2		1
2		1
2		1
2		1
2		1
2		1
2		1
2		1
2		1
2		1
1.5			0
2			1
2			1
2			1
2			1
2.5			1
3.5			0
3.5			0
3.5			0
3.5			0
3.5			0
3.5			0
3.5			0
3.5			0
3.5			0
3.5			0
3.5			0
3.5			0
3.5			0
3.5			0
3.5			0
1			0
1.5			1
1.5			1
2			1
2			1
2.5			1
2.5			1
2.5			1
2.5			1
2.5			1
2.5			1
2.5			1
3			1
3			1
3			1
3			1
3			1
5			0
5			0
5			0
5			0
1			0
1.5			1
1.5			1
1.5			1
2.5			1
2.5			1
2.5			1
2.5			1
2.5			1
3			1
3			1
3			1
3			1
3			1
3			1
3.5			1
3.5			1
3.5			1
3.5			1
3.5			1
4			1
4			1
5			0
5			0
5			0
5			0
5			0
5			0
5			0
5			0
5			0
5			0
5			0
5			0
5			0
5			0
5			0
5			0
5			0
5			0
5			0
1.5				0
2				1
2				1
2				1
2				1
2				1
2				1
2				1
2				1
2				1
2				1
2				1
2				1
2				1
3.5				0
1				0
1.5				1
1.5				1
1.5				1
2				1
2				1
2				1
2.5				1
2.5				1
2.5				1
2.5				1
2.5				1
3				1
3				1
3.5				1
1.5				0
2				1
2				1
2				1
2				1
2				1
2				1
2				1
2				1
2				1
2				1
2				1
2				1
2				1
2				1
2				1
2				1
2				1
2				1
2				1
2.5				1
2.5				1
2.5				1
2.5				1
2.5				1
2.5				1
2.5				1
2.5				1
2.5				1
2.5				1
2.5				1
2.5				1
2.5				1
3				1
3				1
3				1
5				0

## Sheet: fig. 1h
Survival of single AMP gene deficient flies injected with DhigA
Days	iso w1118_PAO1	iso w1118_higA	DptSK1_PAO1	DptSK1_higA	DroSK4_PAO1	DroSK4_higA	AttCMi_PAO1	AttCMi_higA	DrsR1_PAO1	DrsR1_higA
1	1
2	1
2	1
2	1
2	1
2	1
2	1
2	1
2	1
2	1
2	1
2	1
2	1
2	1
2	1
2	1
2	1
2	1
2	1
2	1
2	1
2	1
2	1
2	1
2	1
2	1
2	1
2	1
2	1
2	1
2	1
2	1
2	1
2	1
2	1
2	1
2	1
2	1
2	1
2	1
2	1
2	1
2	1
2	1
2	1
2	1
2	1
2	1
2	1
2	1
2	1
2	1
2	1
2	1
2	1
2	1
2	1
2	1
2	1
2	1
1.5	1
1.5	1
1.5	1
1.5	1
1.5	1
1.5	1
1.5	1
1.5	1
1.5	1
1.5	1
2	1
2	1
2	1
2	1
2	1
2.5	1
2.5	1
2.5	1
2.5	1
2.5	1
2.5	1
2.5	1
2.5	1
2.5	1
2.5	1
2.5	1
2.5	1
2.5	1
2.5	1
2.5	1
2.5	1
2.5	1
2.5	1
2.5	1
4	1
4	1
4	1
4	1
4	1
5	1
2	1
2	1
2	1
2	1
2	1
2	1
2	1
2	1
2	1
2	1
2	1
2	1
2	1
2	1
2	1
2	1
2	1
2	1
2	1
2	1
2	1
2	1
2	1
2	1
2	1
2	1
2	1
2	1
2	1
2	1
2	1
2	1
2	1
2	1
2	1
2	1
2	1
2	1
2	1
2	1
1		1
2		1
2		1
2		1
3		1
3		1
3		1
3		1
3		1
3		1
3		1
4		1
4		1
4		1
4		1
4		1
4		1
4		1
4		1
4		1
4		1
4		1
4		1
4		1
4		1
4		1
4		1
4		1
4		1
4		1
4		1
4		1
4		1
5		1
5		1
5		1
5		1
5		1
5		1
5		1
5		1
5		1
5		1
5		1
5		1
6		1
6		1
6		1
6		1
6		1
6		1
6		1
6		1
6		0
6		0
6		0
6		0
6		0
6		0
1.5		1
2.5		1
2.5		1
4		1
4		1
4		1
5		1
5		1
5		1
5		1
6		1
6		1
6		1
6		1
7		1
7		1
7		1
7		1
7		1
7		1
7		1
7		1
7		1
7		1
7		1
7		1
7		1
7		1
7		1
7		1
7		1
7		1
7		1
7		1
7		1
8		1
8		1
8		1
11		0
11		0
2.5		1
2.5		1
2.5		1
2.5		1
3		1
3		1
3		1
3		1
4		1
4		1
4		1
4		1
4		1
4		1
4		1
4		1
4		1
4		1
4		1
4		1
4		1
5		1
5		1
5		1
5		1
5		1
5		1
5		1
5		1
5		1
5		1
5		1
6		1
6		1
1			1
2			1
2			1
2			1
2			1
2			1
2			1
2			1
2			1
2			1
2			1
2			1
2			1
2			1
2			1
2			1
2			1
2			1
2			1
2			1
2			1
2			1
2			1
2			1
2			1
2			1
2			1
2			1
2			1
2			1
2			1
2			1
2			1
2			1
2			1
2			1
2			1
2			1
2			1
3			1
3			1
3			1
4			1
1.5			1
1.5			1
1.5			1
1.5			1
1.5			1
1.5			1
1.5			1
1.5			1
2			1
2			1
2			1
2			1
2.5			1
2.5			1
2.5			1
2.5			1
2.5			1
2.5			1
2.5			1
2.5			1
2.5			1
2.5			1
2.5			1
2.5			1
2.5			1
2.5			1
2.5			1
2.5			1
2.5			1
2.5			1
2.5			1
2.5			1
2.5			1
2.5			1
2.5			1
2.5			1
2.5			1
2.5			1
4			1
4			1
4			1
4			1
4			1
4			1
4			1
4			1
4			1
4			1
4			1
4			1
4			1
4			1
4			1
4			1
4			1
4			1
5			1
5			1
5			1
5			1
2			1
2			1
2			1
2			1
2			1
2			1
2			1
2			1
2			1
2			1
2			1
2			1
2			1
2			1
2			1
2			1
2			1
2			1
2			1
2			1
2				1
2				1
2				1
2				1
2				1
2				1
3				1
3				1
3				1
3				1
3				1
3				1
3				1
3				1
3				1
3				1
3				1
3				1
4				1
4				1
4				1
4				1
4				1
4				1
4				1
4				1
4				1
4				1
5				1
5				1
5				1
5				1
5				1
5				1
6				1
6				1
6				1
6				1
6				1
6				1
6				1
6				1
6				0
6				0
2.5				1
2.5				1
2.5				1
2.5				1
2.5				1
2.5				1
2.5				1
4				1
4				1
4				1
4				1
4				1
4				1
4				1
4				1
5				1
5				1
5				1
5				1
6				1
6				1
6				1
6				1
6				1
6				1
7				1
7				1
7				1
7				1
7				1
7				1
7				1
7				1
7				1
7				1
8				1
8				1
8				1
8				1
8				1
8				1
8				1
8				1
9				1
9				1
9				1
9				1
9				1
10				1
10				1
10				1
11				1
11				0
11				0
2				1
2				1
2.5				1
3				1
3				1
3				1
3				1
3				1
4				1
4				1
4				1
4				1
4				1
4				1
4				1
4				1
4				1
4				1
4				1
4				1
4				1
4				1
4				1
4				1
5				1
5				1
5				1
5				1
5				1
5				1
5				1
6				1
6				1
6				1
6				1
6				1
6				0
6				0
6				0
6				0
6				0
6				0
6				0
2					1
2					1
2					1
2					1
2					1
2					1
2					1
1					1
1.5					1
1.5					1
1.5					1
1.5					1
1.5					1
1.5					1
1.5					1
1.5					1
1.5					1
1.5					1
1.5					1
1.5					1
1.5					1
1.5					1
1.5					1
1.5					1
2					1
2					1
2					1
2					1
2					1
2					1
2					1
2					1
2					1
2.5					1
2.5					1
2.5					1
2.5					1
2.5					1
2.5					1
2.5					1
2.5					1
2.5					1
2.5					1
2.5					1
2					1
2					1
2					1
2					1
2					1
2					1
2					1
2					1
2					1
2					1
2					1
2					1
2					1
2					1
2					1
2					1
2					1
2					1
2					1
2					1
3						1
3						1
4						1
4						1
4						1
4						1
4						1
4						1
4						1
6						0
6						0
6						0
6						0
6						0
6						0
6						0
1						1
2.5						1
2.5						1
2.5						1
2.5						1
2.5						1
4						1
4						1
4						1
4						1
5						1
5						1
5						1
5						1
5						1
5						1
5						1
5						1
5						1
5						1
5						1
6						1
6						1
6						1
6						1
6						1
6						1
6						1
6						1
7						1
7						1
8						1
9						1
11						1
11						1
11						1
11						1
11						1
11						0
2						1
2.5						1
3						1
3						1
4						1
4						1
4						1
4						1
4						1
4						1
4						1
4						1
4						1
4						1
4						1
5						1
5						1
6						1
6						1
6						0
1							1
2							1
2							1
2							1
2							1
2							1
2							1
2							1
2							1
2							1
2							1
2							1
2							1
2							1
2							1
2							1
1.5							1
1.5							1
1.5							1
1.5							1
1.5							1
1.5							1
1.5							1
1.5							1
1.5							1
1.5							1
1.5							1
1.5							1
1.5							1
1.5							1
1.5							1
1.5							1
1.5							1
1.5							1
1.5							1
1.5							1
1.5							1
1.5							1
1.5							1
1.5							1
2							1
2							1
2							1
2							1
2							1
2							1
2							1
2							1
2							1
2							1
2							1
2							1
2							1
2							1
2							1
2							1
2							1
2							1
2							1
2							1
2.5							1
2.5							1
2.5							1
2.5							1
2.5							1
2.5							1
4							1
4							1
4							1
4							1
4							1
4							1
2							1
2							1
2							1
2							1
2							1
2							1
2							1
2							1
2							1
2							1
2							1
2							1
2							1
2							1
2							1
2							1
2							1
2							1
2							1
2							1
2							1
2							1
2							1
2							1
2							1
2							1
2							1
2							1
2							1
2							1
2							1
2							1
2							1
2							1
2							1
2							1
2							1
2							1
2							1
2.5							1
1								1
3								1
4								1
4								1
4								1
4								1
4								1
4								1
4								1
4								1
4								1
4								1
5								1
6								1
6								1
1.5								1
2								1
2.5								1
2.5								1
2.5								1
2.5								1
2.5								1
4								1
4								1
4								1
4								1
4								1
4								1
4								1
4								1
4								1
4								1
5								1
5								1
5								1
5								1
5								1
5								1
5								1
5								1
5								1
5								1
5								1
5								1
5								1
6								1
6								1
6								1
6								1
6								1
6								1
6								1
7								1
7								1
7								1
7								1
8								1
8								1
8								1
8								1
8								1
8								1
8								1
8								1
8								1
8								1
10								1
11								1
11								0
11								0
2								1
2								1
2								1
2								1
2.5								1
2.5								1
2.5								1
2.5								1
3								1
3								1
3								1
3								1
3								1
3								1
3								1
3								1
3								1
3								1
3								1
4								1
1									1
1									1
2									1
2									1
2									1
2									1
2									1
2									1
2									1
2									1
2									1
2									1
2									1
2									1
2									1
2									1
2									1
2									1
2									1
2									1
2									1
2									1
2									1
2									1
2									1
2									1
2									1
2									1
2									1
2									1
2									1
2									1
2									1
2									1
2									1
2									1
2									1
2									1
2									1
2									1
2									1
2									1
2									1
2									1
2									1
2									1
2									1
2									1
2									1
2									1
2									1
2									1
2									1
2									1
2									1
1.5									1
1.5									1
1.5									1
1.5									1
1.5									1
1.5									1
1.5									1
1.5									1
1.5									1
1.5									1
1.5									1
1.5									1
1.5									1
1.5									1
1.5									1
1.5									1
1.5									1
1.5									1
1.5									1
1.5									1
1.5									1
2									1
2									1
2									1
2									1
2.5									1
2.5									1
2.5									1
2.5									1
2.5									1
2.5									1
2.5									1
2.5									1
2.5									1
2.5									1
2.5									1
2.5									1
5									1
1										1
1										1
1										1
1										1
2										1
2										1
2										1
2										1
2										1
2										1
3										1
3										1
3										1
3										1
4										1
4										1
4										1
4										1
4										1
4										1
4										1
4										1
4										1
4										1
4										1
4										1
4										1
4										1
4										1
4										1
4										1
5										1
5										1
5										1
5										1
5										1
5										1
5										1
5										1
5										1
6										1
6										1
6										1
6										1
6										1
6										1
6										1
6										0
2.5										1
2.5										1
2.5										1
2.5										1
2.5										1
2.5										1
2.5										1
2.5										1
4										1
4										1
4										1
4										1
4										1
4										1
5										1
5										1
5										1
6										1
6										1
6										1
6										1
6										1
6										1
6										1
7										1
7										1
7										1
7										1
7										1
7										1
7										1
8										1
8										1
11										0

## Sheet: fig. 2a
	Kinetics of Dpt steady-state transcript levels after P. aeruginosa injection
	PBS injection								PAO1 injection								PAO1higA injection								PAO1higB injection								PAO1higBA injection
0.5d	1	1.74277	1.75467	2.0864	1	1.13422	0.80994	0.79196	0.34003	1.47403	0.49801	0.97456	2.61895	2.93172	3.45272	3.59014	1.16359	2.75185	0.21945	0.35478	1.62755	1.46866	2.06879	4.20252	0.6529	0.65124	0.2275	0.45459	2.83513	2.24738	0.91804	1.33328	0.97041	0.57823	0.35232		0.58795	1.54829	1.709
1d	1	1.99064	0.73958	1.07826	1	0.12895	0.67472	0.51882	8.69523	2.61637	25.8747	28.2785	7.92542	6.44392	8.8935	4.89085	20.7856	9.93419	23.2375	23.1632	8.152	13.0735	9.35385	7.80219	10.6485	6.69298	4.88769	3.91684	3.44765	5.63633	4.11021	6.15229	15.3455	23.0481	17.0821	20.067	6.43617	5.64294	5.26485	8.31928
1.5d	1	1.24611	1.45405	3.41325	0.13921	1.23136	0.11778	0.9764	446.528	375.094	282.927	272.546	115.421	85.2482	58.3524	146.046	453.348	640.261	654.571	601.04	500.517	434.137	576.572	560.693	312.343	462.272	278.083	410.082	465.417	311.152	170.777	356.501	557.283	537.451	567.357	574.448	479.687	454.868	336.406	369.534

## Sheet: fig. 2b
Survival of wild type flies co-injected with PAO1 and DhigA
Days	wt flies_PAO1gfp	wt flies_PAO1gfp-higA	wt flies_higA
1.5	0
2	1
2	1
2	1
2	1
2	1
2	1
2	1
2	1
2	1
2	1
2	1
2	1
2	1
2	1
2	1
2	1
2	1
2	1
2	1
2	1
2	1
2	1
2	1
2	1
2	1
2	1
2	1
2	1
2	1
2	1
2	1
2	1
2	1
2	1
2	1
2	1
2	1
2	1
2	1
2	1
2	1
2	1
2	1
2	1
2	1
2	1
2	1
2	1
2	1
2	1
2	1
2	1
2	1
2	1
2	1
2	1
2	1
2	1
2.5	1
2.5	1
1.5	0
2	1
2	1
2	1
2	1
2	1
2	1
2	1
2	1
2	1
2	1
2	1
2	1
2	1
2	1
2	1
2	1
2	1
2	1
2	1
2	1
2	1
2	1
2	1
2	1
2	1
2	1
2	1
2	1
2	1
2	1
2	1
2	1
2	1
2	1
2	1
2	1
2	1
2	1
2	1
2	1
2	1
2	1
2	1
2	1
2	1
2	1
2	1
2	1
2	1
2	1
2.5	1
2.5	1
2.5	1
2.5	1
2.5	1
2.5	1
2.5	1
2.5	1
2.5	1
2.5	1
1.5	0
2	1
2	1
2	1
2	1
2	1
2	1
2	1
2	1
2	1
2	1
2	1
2	1
2	1
2	1
2	1
2	1
2	1
2	1
2	1
2	1
2	1
2	1
2	1
2	1
2	1
2	1
2	1
2	1
2	1
2	1
2	1
2	1
2	1
2	1
2	1
2	1
2	1
2	1
2	1
2	1
1.5		0
2		1
2		1
2		1
2		1
2		1
2		1
2		1
2		1
2		1
2		1
2		1
2		1
2		1
2		1
2		1
2		1
2		1
2		1
2		1
2		1
2		1
2		1
2		1
2		1
2		1
2		1
2		1
2		1
2		1
2		1
2		1
2		1
2		1
2		1
2		1
2		1
2		1
2		1
2		1
2		1
2		1
2		1
2		1
2.5		1
2.5		1
2.5		1
2.5		1
2.5		1
2.5		1
2.5		1
2.5		1
2.5		1
2.5		1
2.5		1
2.5		1
2.5		1
2.5		1
2.5		1
2.5		1
2.5		1
2.5		1
1.5		0
2		1
2		1
2		1
2		1
2		1
2		1
2		1
2		1
2		1
2		1
2		1
2		1
2		1
2		1
2		1
2.5		1
2.5		1
2.5		1
2.5		1
2.5		1
2.5		1
2.5		1
2.5		1
2.5		1
2.5		1
2.5		1
2.5		1
2.5		1
2.5		1
2.5		1
2.5		1
2.5		1
2.5		1
2.5		1
2.5		1
2.5		1
2.5		1
2.5		1
2.5		1
2.5		1
2.5		1
2.5		1
2.5		1
2.5		1
2.5		1
2.5		1
3		1
3		1
3.5		1
1.5		0
2		1
2		1
2		1
2		1
2		1
2		1
2		1
2		1
2		1
2		1
2		1
2		1
2		1
2		1
2		1
2		1
2		1
2		1
2		1
2		1
2		1
2		1
2		1
2		1
2		1
2		1
2		1
2		1
2		1
2		1
2		1
2		1
2		1
2		1
2		1
2		1
2		1
2		1
2		1
2		1
2		1
2		1
2		1
2.5		1
2.5		1
2.5		1
2.5		1
2.5		1
2.5		1
2.5		1
2.5		1
2.5		1
2.5		1
2.5		1
2.5		1
2.5		1
2.5		1
2.5		1
2.5		1
2.5		1
2			0
2			1
2.5			1
2.5			1
2.5			1
2.5			1
2.5			1
2.5			1
2.5			1
2.5			1
2.5			1
2.5			1
2.5			1
3			1
3			1
3			1
3			1
3			1
3			1
3			1
3.5			1
7			0
7			0
7			0
7			0
7			0
7			0
7			0
7			0
7			0
7			0
7			0
7			0
7			0
7			0
7			0
7			0
7			0
7			0
7			0
7			0
7			0
7			0
7			0
7			0
7			0
7			0
7			0
7			0
7			0
7			0
7			0
7			0
7			0
7			0
7			0
7			0
7			0
7			0
7			0
7			0
1.5			0
2			1
2			1
2			1
2			1
2.5			1
2.5			1
2.5			1
2.5			1
2.5			1
2.5			1
2.5			1
2.5			1
2.5			1
2.5			1
2.5			1
2.5			1
2.5			1
2.5			1
2.5			1
2.5			1
2.5			1
3			1
3			1
3			1
7			0
7			0
7			0
7			0
7			0
7			0
7			0
7			0
7			0
7			0
7			0
7			0
7			0
7			0
7			0
7			0
7			0
7			0
7			0
7			0
7			0
7			0
7			0
7			0
7			0
7			0
7			0
7			0
7			0
7			0
7			0
7			0
7			0
7			0
7			0
7			0
1.5			0
2			1
2.5			1
2.5			1
2.5			1
2.5			1
2.5			1
2.5			1
2.5			1
2.5			1
2.5			1
2.5			1
3			1
3			1
3			1
3			1
3			1
7			0
7			0
7			0
7			0
7			0
7			0
7			0
7			0
7			0
7			0
7			0
7			0
7			0
7			0
7			0
7			0
7			0
7			0
7			0
7			0
7			0
7			0
7			0
7			0
7			0
7			0
7			0
7			0
7			0
7			0
7			0
7			0
7			0
7			0
7			0
7			0
7			0
7			0
7			0
7			0
7			0
7			0
7			0
7			0

[truncated: 104 more sheets: fig. 2c, fig. 2d, fig. 2e, fig. 2f, fig. 2g, fig. 2h, fig. 3a prime, fig. 3a double prime, fig. 3b prime, fig. 3c prime, fig. 3d, fig. 3e, fig. 3f, fig. 3g, fig. 3h, fig. 4b, fig. 4c, fig. 4d, fig. 4e, fig. 4f …]
